# Supplementary material for: Creating enzymes and self-sufficient cells for biosynthesis of the non-natural cofactor nicotinamide cytosine dinucleotide
Source: Nat Commun. 2021 Apr 9;12:2116. doi: 10.1038/s41467-021-22357-z (PMC8035330; doi:10.1038/s41467-021-22357-z)
Supplement: Supplementary file 4 — Source Data [file 41467_2021_22357_MOESM4_ESM.xlsx]

## Sheet: Fig 4d
NAD standard curve
c(NAD)/μM	1	2	3	avg	sd
0	0	0	0	0	0
1	71684	68866	68973	69841	1596.98
5	365890	370109	369422	368474	2263.73
10	761975	762463	760437	761625	1057.38
20	1530411	1509860	1509514	1516595	11966.3
40	3052006	2934945	2897479	2.96148e+06	80607.7
60	4687351	4629330	4608951	4.64188e+06	40678.2
80	5553306	5552570	5555112	5.55366e+06	1307.99
NCD standard curve
c(NCD)/μM	1	2	3	avg	sd
0	0	0	0	0	0
1	30546	32870	3357	22257.7	16409.7
5	188658	188582	186787	188009	1058.97
10	397185	387932	392056	392391	4635.59
20	774691	762265	794748	777235	16390.2
40	1572863	1526651	1529828	1543114	25812.3
60	2463824	2440143	2406505	2436824	28803.3
80	2932946	2988876	2984691	2.96884e+06	31153.4
																					c(NAD)/mM		c(NCD)/mM
	NAD-1	NAD-2	NAD-3	avg	sd	c(NAD)/mM-1	c(NAD)/mM-2	c(NAD)/mM-3	c(NAD)/mMav	sd	NCD-1	NCD-2	NCD-3	avg	sd	c(NCD)/mM-1	c(NCD)/mM-2	c(NCD)/mM-3	c(NCD)/mMav	sd	avg	sd	avg	sd
DH5α	1369599	1427250	1458460	1.41844e+06	45081.4	1.84521	1.92539	1.9688	1.91314	0.0627001	0	0	0	0	0	0	0	0	0	0	1.91314	0.0627001	0	0
XYC2009	1456199	1486307	1554304	1.49894e+06	50257.1	1.96566	2.00753	2.1021	2.0251	0.0698987	33858	23342	24431	27210.3	5782.74	0.0694886	0.0420245	0.0448686	0.0521273	0.0123311	2.0251	0.0698987	0.0521273	0.0151025
XYC2010	504286	487674	478752	490237	12958.6	0.641718	0.618613	0.606204	0.622178	0.018023	1114918	1035358	1054756	1068344	41484	2.89284	2.68505	2.73571	2.7712	0.0884606	0.622178	0.018023	2.7712	0.108342
XYC2012	600105	584652	560341	581699	20045.8	0.774985	0.753492	0.71968	0.749386	0.0278801	1112382	1080534	1049311	1.08074e+06	31536	2.88621	2.80304	2.72149	2.80358	0.0672475	0.749386	0.0278801	2.80358	0.082361
XYC2008	374044	391073	393068	386062	10455.3	0.460574	0.484259	0.487033	0.477289	0.0145414	1935533	1980910	1953351	1956598	22862.1	5.03599	5.1545	5.08253	5.09101	0.0487512	0.477289	0.0145414	5.09101	0.0597077

## Sheet: Fig 4e
			NAD								NCD
			1	2	3	avg	sd	c(NAD)/mM	sd		1	2	3	avg	sd	c(NCD)/mM	sd
		BW25113	6.45616	6.35658	0.172236	6.40637	0.0704094	2.21004	0.0250033		7.34154	8.36435	6.37815	7.36134	0.993245	0.172884	0.0393567
		XYC5016	2.82575	2.67504	2.71541	2.73873	0.0780135	0.90761	0.0277036		24.6321	28.9106	26.9082	26.8169	2.14071	0.947173	0.0848244
		XYC5017	2.89126	2.37569	2.50964	2.59219	0.267519	0.855573	0.0949996		51.146	56.9431	56.5577	54.8823	3.24143	2.06411	0.12844
		XYC5008	2.94416	1.75734	1.57704	2.09285	0.74275	0.678248	0.26376		67.5656	67.828	77.5364	70.9767	5.68244	2.70464	0.225163
		XYC2017	4.25922	4.77837	3.70712	4.24824	0.535709	2.76696	0.343795		11.7896	14.4068	11.5654	12.5873	1.57975	0.532116	0.0720574
		XYC8017	1.80809	1.48228	1.645	1.64518	0.162907	1.09643	0.104547		41.5542	37.7192	39.637	39.6367	2.71171	1.77601	0.123689

## Sheet: Fig 5b
	NCD standard curve
	c(NCD)/μM	1	2	3	avg	sd							c(NAD)/μM	1	2	3	avg	sd
	0	0.944419	1.16443	1.13263	1.08049	0.118913							0	0	0	0	0	0
	1	3.8484	3.58601	4.15452	3.86297	0.284537							1	1.42327	1.19109	1.08932	1.23456	0.171166
	2	6.69096	6.12245	6.51603	6.44315	0.291181							2	2.47283	2.37901	2.5921	2.48131	0.106799
	5	14.6064	14.6064	15.3061	14.8397	0.403977							5	5.82666	6.61861	6.15425	6.19984	0.397935
	10	26.895	26.2391	28.6006	27.2449	1.21901							10	13.863	10.1458	11.9388	11.9825	1.85899
	20	53.965	52.2595	55.8892	54.0379	1.81597							20	23.7464	21.516	21.4286	22.2303	1.31365
	30	79.0671	76.7055	85.9767	80.5831	4.81791							30	38.3965	43.2507	44.2566	41.9679	3.13357
	40	104.519	103.163	103.469	103.717	0.711006							40	61.137	54.7085	56.2391	57.3615	3.35806
				1	2	avg	sd	c(NCD)/μM	sd					1	2	avg	sd	c(NAD)/μM	sd
			XYD046-1	2.70585	3.14326	2.92456	0.309297	54.389	11.9438				XYD046-1	12.0779	13.1593	12.6186	0.764642	973.491	54.1838
			XYD046-2	3.06394	3.00725	3.03559	0.0400842	58.6768	1.54789				XYD046-2	12.0016	10.7548	11.3782	0.881588	885.595	62.4708
			XYD046-3	2.32906	2.68153	2.50529	0.249236	38.1987	9.62451				XYD046-3	12.0716	11.2621	11.6668	0.572357	906.048	40.5582
			XYD042-1	10.7673	9.01651	9.89189	1.23798	323.44	47.8058				XYD042-1	5.46727	4.78028	5.12377	0.485773	442.395	34.4227
			XYD042-2	8.60323	10.34	9.4716	1.22806	307.21	47.4227				XYD042-2	5.08879	5.69467	5.39173	0.428425	461.383	30.3589
			XYD042-3	9.9527	10.026	9.98937	0.0518581	327.204	2.00255				XYD042-3	3.79751	4.7453	4.2714	0.670187	381.994	47.4905
										（substracting blank）
		1	2	3	c(NAD)/μM	sd	1	2	3	c(NCD)/μM	sd
	XYD046	973.491	885.595	906.048	921.711	45.994	0	0	0	0	0
	XYD042	442.395	461.383	381.994	428.59	41.4553	273.02	256.79	276.78	268.863	10.6235

## Sheet: Fig 5c
	Ldh*-NAD						Ldh*-NCD						Mae*-NAD						Mae*-NCD
		1	2	avg	sd			1	2	avg	sd			1	2	avg	sd			1	2	avg	sd
	XYD046-1	1.2068	1.2068	1.2068	0		XYD046-1	8.57143	8.2449	8.40816	0.230892		XYD046-1	39.1648	39.2612	39.213	0.0681405		XYD046-1	204.231	207.692	205.962	2.44768
	XYD046-2	0.975548	0.928793	0.95217	0.0330612		XYD046-2	6.7551	6.81633	6.78571	0.0432923		XYD046-2	38.1099	39.1547	38.6323	0.738786		XYD046-2	204.231	203.077	203.654	0.815892
	XYD046-3	1.01219	1.09686	1.05453	0.0598675		XYD046-3	7.2449	7.40816	7.32653	0.115446		XYD046-3	38.7946	36.1217	37.4582	1.89		XYD046-3	176.538	182.308	179.423	4.07946
	XYD042-1	0.423327	0.483983	0.453655	0.0428902		XYD042-1	6.53061	6.42857	6.47959	0.0721538		XYD042-1	33.5807	34.9653	34.273	0.979071		XYD042-1	131.538	138.462	135	4.89535
	XYD042-2	0.583812	0.511784	0.547798	0.0509321		XYD042-2	6.73469	6.4898	6.61224	0.173169		XYD042-2	33.1496	34.0626	33.6061	0.645541		XYD042-2	116.538	116.538	116.538	6.02916e-14
	XYD042-3	0.672269	0.622986	0.647627	0.0348483		XYD042-3	6.55102	5.81633	6.18367	0.519507		XYD042-3	34.8081	32.3483	33.5782	1.73938		XYD042-3	115.385	121.154	118.269	4.07946
	Ldh*-NAD						Ldh*-NCD
		1	2	3	avg	sd	1	2	3	avg	sd
	XYD046	1.2068	0.95217	1.05453	1.07117	0.128127	8.40816	6.78571	7.32653	7.5068	0.826111
	XYD042	0.453655	0.547798	0.647627	0.549694	0.0970001	6.47959	6.61224	6.18367	6.42517	0.219408
	Mae*-NAD						Mae*-NCD
		1	2	3	avg	sd	1	2	3	avg	sd
	XYD046	39.213	38.6323	37.4582	38.4345	0.893996	205.962	203.654	179.423	196.346	14.7012
	XYD042	34.273	33.6061	33.5782	33.8191	0.393363	135	116.538	118.269	123.269	10.1959

## Sheet: Fig 5d
		1	2	3	avg	sd	c(L-malate)/mM	sd	c(consumed L-malate)/mM	avg	sd
	XYD046-1	0.901	0.836	1.018	0.918333	0.0922298	3.96908	0.153453	2.11692
	XYD046-2	0.819	0.828	1.138	0.928333	0.181632	3.98571	0.302202	2.10029	2.04501	0.110463
	XYD046-3	1.081	1.074	0.959	1.038	0.0685055	4.16818	0.11398	1.91782
	XYD042-1	1.682	1.568	1.8	1.68333	0.116006	5.24189	0.193012	0.84411
	XYD042-2	1.424	1.576	1.298	1.43267	0.139202	4.82483	0.231607	1.26117	1.2009	0.330805
	XYD042-3	1.324	1.076	1.472	1.29067	0.200093	4.58857	0.332917	1.49743
	control	2.272	2.109		2.1905	0.115258	6.08572	0.191768
		D-lactate
		1	2	3	avg	sd	c(D-lactate)/mM	sd	c(produced D-lactate)/mM	avg	sd
	XYD046-1	0.105	0.134	0.132	0.123667	0.0161967	1.49184	0.038144	0.207844
	XYD046-2	0.175	0.143	0.173	0.163667	0.0179258	1.58605	0.042216	0.302046	0.263841	0.0495576
	XYD046-3	0.157	0.099	0.209	0.155	0.0550273	1.56564	0.129592	0.281635
	XYD042-1	0.301	0.21	0.356	0.289	0.073736	1.88121	0.173652	0.597211
	XYD042-2	0.242	0.327	0.302	0.290333	0.0436845	1.88435	0.102879	0.600351	0.645882	0.0815963
	XYD042-3	0.333	0.348	0.368	0.349667	0.0175594	2.02408	0.0413533	0.740084
	control	0.042	0.029		0.0355	0.00919239	1.28421	0.0216485
		c(consumed L-malate)/mM		c(produced D-lactate)/mM
		avg	sd	avg	sd
	XYD046	2.04501	0.110463	0.263841	0.0495576
	XYD042	1.2009	0.330805	0.645882	0.0815963

## Sheet: Fig S1
			DH10B	WT	22A4	22A5	22A7	22C8	22D8	22E4	22E12	22F2	22F10	23C4	23F5	23F7	23H5	132A4	132A9	132C5	132C12	132D6	132F5	109H9	175B5	180F4	180G7
		ATP	285.55	308.7	384.9	349.8	199.8	133.95	208.5	140.3	334	362.7	176.85	356.7	396.6	354.3	374.7	411.9	183	387.3	355	443.7	541.5	262.8	285.9	189.25	430.2
		CTP	0	0	0	0	66.7436	1.74725	96.3663	3.10806	0	0.141026	100.211	0.454212	0.525641	0.254579	3.14835	1.18864	18.2381	11.8626	1.44139	0.512821	6.70696	4.36081	0	0	31.2106

## Sheet: Fig S2
				NadD	1C1	1E4	1D9	1F11	1H9	3G8
			c(protein)/(mg/ml)	127.78	52.6	117.97	38.9	60.31	58.7	63.5
		CTP	dilution factor	1	10	20	10	20	10	10
			A1(OD/min)	0.07071	0.05418	0.04546	0.02776	0.03696	0.02608	0.24757
			A2(OD/min)	0.06375	0.05085	0.06621	0.0237	0.03699	0.02591	0.26082
			A3(OD/min)	0.07135	0.04638	0.06179	0.02475	0.03429	0.02633	0.26943
			U1(U/mg)	2.0964	35.7702	37.1628	15.6101	59.1256	8.96432	176.52
			U2(U/mg)	1.83369	32.7167	54.1256	10.5762	59.1736	8.82464	186.584
			U3(U/mg)	2.12056	28.618	50.5123	11.8781	54.8543	9.16974	193.124
			specific activity for CTP(U/mg)	2.01688	32.3683	52.3189	12.6882	57.7178	8.98623	185.409
			sd	0.159109	3.58881	2.55497	2.6129	2.47998	0.173589	8.364
		ATP	dilution factor	100	100	10	10	10	10	100
			A1(OD/min)	0.04347	0.01171	0.02029	0.02384	0.00247	0.02649	0.02613
			A2(OD/min)	0.04478	0.01183	0.02436	0.02409	0.00419	0.02744	0.02844
			A3(OD/min)	0.04012	0.01338	0.02223	0.02384		0.02912	0.03049
			U1(U/mg)	145.93	63.27	16.5867	23.6	3.9513	17.81	161.94
			U2(U/mg)	150.87	64.37	19.9139	23.9	6.70282	18.59	179.48
			U3(U/mg)	133.28	78.58	18.1727	23.6		19.97	195.05
			specific activity for ATP(U/mg)	143.36	68.74	18.2244	23.7	5.32706	18.79	178.823
			sd	9.07225	8.53942	1.66418	0.173205	1.94562	1.0938	16.5648
			CTP/ATP*10	0.140686	4.7088	28.7081	5.35365	108.348	4.78246	10.3683
